# Supplementary material for: UBE2A and UBE2B are recruited by an atypical E3 ligase module in UBR4
Source: Nat Struct Mol Biol. 2024 Jan 5;31(2):351–63. doi: 10.1038/s41594-023-01192-4 (PMC10873205; doi:10.1038/s41594-023-01192-4)
Supplement: Supplementary file 3 — Cloning strategy and primers used. [file 41594_2023_1192_MOESM3_ESM.xlsx]

## Sheet: UBR4 bacterial clones
Bacterial clones
DU29677 pGEX6P-1-UBR4 E4360-P5183 (end)
Amplification of UBR4 fragment with NW5889 NW5894
Point mutants in DU29677
DU29855		NW6033 NW6034
DU29856		NW6035 NW6036
DU29857		NW6037 NW6038
DU29858		NW6039 NW6040
DU29859		NW6041 NW6042
DU29860		NW6043 NW6044
DU29861		NW6045 NW6046
DU29862		NW6047 NW6048
DU29863		NW6049 NW6050
DU29864		NW6083 NW6084
(and DU65126 C4838S (duplicated)) NW6083 NW6084
DU29865		NW6085 NW6086
DU29870		NW6095 NW6096
DU29846		NW6079 NW6080
(and DU29986 (duplicated)) NW6255 NW6256
DU29866		NW6087 NW6088
DU29867		NW6089 NW6090
DU29868		NW6091 NW6092
DU29869		NW6093 NW6094
UBR4 truncations
DU29850 pGEX6P-1-UBR4 E4828-P5183 (end)
Fragment amplified from 29677 with NW6081 NW6082
DU65063 pGEX6P-1-UBR4 E4787-P5183
Fragment amplified from 29670 with NW6357 NW6082
DU65064 pGEX6P-1-UBR4 A4730-P5183
Fragment amplified from 29670 with NW6358 NW6082
DU65065 pGEX6P-1-UBR4 A4691-P5183
Fragment amplified from 29670 with NW6359 NW6082
DU65067 pGEX6P-1-UBR4 E4580-P5183
Fragment amplified from 29670 with NW6361 NW6082
DU65068 pGEX6P-1-UBR4 E4529-P5183
Fragment amplified from 29670 with NW6362 NW6082
UBR4xtal point mutants
DU71293 pGEX6P-1-UBR4-Ala4730-Pro5183 A5042V
Mutagenesis of 65064 with NW8258 NW8259
DU71289 pGEX6P-1-UBR4-Ala4730-Pro5183 R5091H
Mutagenesis of 65064 with NW8250 NW8251
DU71294 pGEX6P-1-UBR4-Ala4730-Pro5183 Y4877C
Mutagenesis of 65064 with NW8260 NW8261
DU71125 pGEX6P-1-UBR4 A4730-P5183 S4930R
Mutagenesis of 65064 with NW7197/98
DU71829 pGEX6P-1-UBR4 A4730-P5183 K4814R
Mutagenesis of 65064 with NW9121/22
DU71105 pGEX6P-1-UBR4 A4730-P5183 E4843R
Mutagenesis of 65064 with NW7261/62
5889	UBR4	gtggatccGAAGACTTCTTACAGGGCAGGATGCCTG	F amplification BamHI E4360
5894	UBR4	gtgcggccgcTCAGGGGACTGAGTTCAACAGGTCCTTCAGGA	R amplification + stop Pro5183 (end) Not1
6033	UBR4	GGATATAAAGAACAAGATTTcCCAGGACTGTGACTTAGTGG	F Mut Cys4391Ser
6034	UBR4	CCACTAAGTCACAGTCCTGGgAAATCTTGTTCTTTATATCC	R Mut Cys4391Ser
6035	UBR4	GAACAAGATTTGCCAGGACTcTGACTTAGTGGCCCTCCTGG	F Mut Cys4394Ser
6036	UBR4	CCAGGAGGGCCACTAAGTCAgAGTCCTGGCAAATCTTGTTC	R Mut Cys4394Ser
6037	UBR4	GAAGTTTACAAGAAAGTCTGGTcTACCACGAATGAGGGAGAGCCC	F Mut Cys4430Ser
6038	UBR4	GGGCTCTCCCTCATTCGTGGTAgACCAGACTTTCTTGTAAACTTC	R Mut Cys4430Ser
6039	UBR4	GCTGGTGTGATGGCCCAGTcTGGGGGCCTGGAATGCATG	F Mut Cys4482Ser
6040	UBR4	CATGCATTCCAGGCCCCCAgACTGGGCCATCACACCAGC	R Mut Cys4482Ser
6041	UBR4	CAGTGTGGGGGCCTGGAATcCATGCTTAACAGACTCGCA	F Mut Cys4487Ser
6042	UBR4	TGCGAGTCTGTTAAGCATGgATTCCAGGCCCCCACACTG	R Mut Cys4487Ser
6043	UBR4	CTGAAATTGTTCAGTTACTcCGTGAAGGTGAAAGTCAAC	F Mut Cys4515Ser
6044	UBR4	GTTGACTTTCACCTTCACGgAGTAACTGAACAATTTCAG	R Mut Cys4515Ser
6045	UBR4	GAGCGATTCAAACCATACTcCAACTTTGATAAATATGAT	F Mut Cys4642Ser
6046	UBR4	ATCATATTTATCAAAGTTGgAGTATGGTTTGAATCGCTC	R Mut Cys4642Ser
6047	UBR4	GATGATAAAGTCTTCCTGGACTcCTTCTGTAAAATAGCTGCTGGC	F Mut Cys4661Ser
6048	UBR4	GCCAGCAGCTATTTTACAGAAGgAGTCCAGGAAGACTTTATCATC	R Mut Cys4661Ser
6049	UBR4	GTCTTCCTGGACTGCTTCTCTAAAATAGCTGCTGGCATC	F Mut Cys4663Se
6050	UBR4	GATGCCAGCAGCTATTTTAGAGAAGCAGTCCAGGAAGAC	R Mut Cys4663Se
6079	UBR4	CAACATTGTGCACTACGACTcCCATCTGGCTGCCGTCAGGT	F Mut C4890S
6080	UBR4	ACCTGACGGCAGCCAGATGGgAGTCGTAGTGCACAATGTTG	R Mut C4890S
6081	UBR4	cctgggatccGAAGAGCTGATCGAGGAGCCTGGCCTCACG	F amplification E4828 BamHI + tails
6082	UBR4	cacgatgcggccgcTCAGGGGACTGAGTTCAACAGGTCCTTCAG	R amplification P5183 (end) + stop Not1 + tails
6083	UBR4	TCGAGGAGCCTGGCCTCACGTcCTGCATCTGCAGGGAGGGATA	F Mut C4838S
6084	UBR4	TATCCCTCCCTGCAGATGCAGgACGTGAGGCCAGGCTCCTCGA	R Mut C4838S
6085	UBR4	AGGAGCCTGGCCTCACGTGCTcCATCTGCAGGGAGGGATACAA	F Mut C4839S
6086	UBR4	TTGTATCCCTCCCTGCAGATGgAGCACGTGAGGCCAGGCTCCT	R Mut C4839S
6087	UBR4	TGCAGAATGCCAACACCAAGTcCAACGGGCTCCTTCCGGTCTG	F Mut C4916S
6088	UBR4	CAGACCGGAAGGAGCCCGTTGgACTTGGTGTTGGCATTCTGCA	R Mut C4916S
6089	UBR4	CTGAATCAGCTTTTGCCACTTcCTTGGCAAGACACAACACTTA	F Mut C4935S
6090	UBR4	TAAGTGTTGTGTCTTGCCAAGgAAGTGGCAAAAGCTGATTCAG	R Mut C4935S
6091	UBR4	CACAACACTTACCTCCAGGAATcTACAGGCCAGCGGGAGCCCACG	F Mut C4946S
6092	UBR4	CGTGGGCTCCCGCTGGCCTGTAgATTCCTGGAGGTAAGTGTTGTG	R Mut C4946S
6093	UBR4	ACACAGAGGGAGGCTGGTCCTcCTCTCTCGCTGAGTACATCCG	F Mut C5121S
6094	UBR4	CGGATGTACTCAGCGAGAGAGgAGGACCAGCCTCCCTCTGTGT	R Mut C5121S
6095	UBR4	CTGGCCTCACGTGCTGCATCTcCAGGGAGGGATACAAGTTCCA	F Mut C4841S
6096	UBR4	TGGAACTTGTATCCCTCCCTGgAGATGCAGCACGTGAGGCCAG	R Mut C4841S
6255	UBR4	CCACTTCAACATTGTGCACTACGACTCTCATCTGGCTGCCGTCAGGTTGG	F Mut C4890S new codon useage, longer oligos
		CTC
6256	UBR4	GAGCCAACCTGACGGCAGCCAGATGAGAGTCGTAGTGCACAATGTTGAAG	R Mut C4890S new codon useage, longer oligos
		TGG
6357	UBR4	gtgGGATCCGAGACCCGGGCAGAGAAGAAGCGCAT	F amplification E4787 BamHI
6358	UBR4	gtgGGATCCGCCATCCAGCACCCTGGCACCCAGGT	F amplification A4730 BamHI
6359	UBR4	gtGGATCCGCACTTGACTACATGAAAAAGCACATC	F amplification A4691 BamHI
6360	UBR4	gtgGGATCCCCGTACCTTTCCTTTGGAGAGGTGGAGA	F amplification P4621 BamHI
6361	UBR4	gtgGGATCCGAGGACAAGGGCAACCTCCTCCTGACAG	F amplification E4580 BamHI
6362	UBR4	gtgGGATCCGAAATGAACACCTTGAACGTCATGCTG	F amplification E4529 BamHI
7197	UBR4	CTGGGGACCTCATGTCCCTGAAcgAGCTTTTGCCACTTGCTTGGCA	F Mut S4930R
7198	UBR4	TGCCAAGCAAGTGGCAAAAGCTcgTTCAGGGACATGAGGTCCCCAG	R Mut S4930R
7261	UBR4	CACGTGCTGCATCTGCAGGagGGGATACAAGTTCCAGCCC	F Mut E4843R
7262	UBR4	GGGCTGGAACTTGTATCCCctCCTGCAGATGCAGCACGTG	R Mut E4843R
8250	UBR4	GAAGGACTATTCCGCTTACCaTTCTTCCCTTCTCTTTTGGG	F Mut R5091H
8251	UBR4	CCCAAAAGAGAAGGGAAGAAtGGTAAGCGGAATAGTCCTTC	R Mut R5091H
8258	UBR4	CTACTATTTCACAGTCTTGGtCCTTCACATCCTGCCCCCTG	F Mut A5042V
8259	UBR4	CAGGGGGCAGGATGTGAAGGaCCAAGACTGTGAAATAGTAG	R Mut A5042V
8260	UBR4	CCCGGAAACAGCAGGGCTgCAGCACCGTGTCCCACTTC	F Mut Y4877C
8261	UBR4	GAAGTGGGACACGGTGCTGcAGCCCTGCTGTTTCCGGG	R Mut Y4877C
9121	UBR4	GCATGACGACAAATGAAAgGGGCCAGGTCGTGACCAAG	F Mut K4814R
9122	UBR4	CTTGGTCACGACCTGGCCCcTTTCATTTGTCGTCATGC	R Mut K4814R
UBR4_GGtoSS_f	UBR4	CGTTCAGCGCAGACACTAGCAGCGGCGGCCGG	F Mut G4979S G4980S
UBR4_GGtoSS_r	UBR4	CCGGCCGCCGCTGCTAGTGTCTGCGCTGAACG	R Mut G4979S G4980S

## Sheet: UBR4 mammalian clones
Mammalian clones
DU65532 pcDNA5D FRT/TO-UBR4
Full-length human UBR4 was assembled by a two step NEB builder strategy: 1st step: 65268 (re-amplified with NW7005/06) and 65269 (re-amplified with NW7007/08) to overlap each other and Xho cut DU41459. 2nd step: 65270 (re-amplified with NW7017/18) and 65267 (re-amplified with NW7019/20) to overlap each other and to the 1st round NEB precursor cut Xho1/Not1
DU65964 pcDNA5D FRT/TO-HA-UBR4
Insertion of N-ter HA tag TO 65532 with NW7735/36
DU71005 pcDNA5D FRT/TO-HA-UBR4 C4890A
Mutagenesis of 65964 with NW7819 NW7820
DU71006 pcDNA5D FRT/TO-HA-UBR4 H4887A
Mutagenesis of 65964 with NW7813 NW7814
DU71797 pcDNA5-FRT-TO-HA-UBR4 N4913A
Mutagenesis of 65964 with NW7111/12
DU71105 pGEX6P-1-UBR4 A4730-P5183 E4843R
Mutagenesis of 65064 with NW7261/62
7005	UBR4	gctcggatcccccggggaattcgctagcctcgacATGGCGACGAGCGGCGGCGAAGAGGCG	F amp 65268 to overlap 41459 (5’ end)
7006	UBR4	CACCATTTTACAGGTGTGACAGTGGTACCAATGCTGGTTCATGAATTCTT TCTG	R amp 65268 so that its 3’ end overlaps 5’ end of 65269
7007	UBR4	CAGAAAGAATTCATGAACCAGCATTGGTACCACTGTCACACCTGTAAAATGGTGGATG	F amp 65269 so that its 5’ end overlaps 3’ end of 65268
7008	UBR4	catcgtatgggtaagcggccgcaagcttCTCGAGTTAGGAGGCACATGAG CTGGC	R amp 65269 to overlap 41459 (3’) end
7017	UBR4	GAGGAGGTCCGCCAGCTCATGTGCCTCCTAACTCGAGACAACCCAGAAGCCACCCAACAG	F re-amplify from 65270 overlaps 3’ end of prev vector cut XN
7018	UBR4	CGGCACTCTCCCACTCTTCCCGGCCTCGAGCCAACCTGACGGCAGCCAGA TGGCAGTCGTAG	R re-amplify from 65270 overlaps 5’ end of 65267
7019	UBR4	CTACGACTGCCATCTGGCTGCCGTCAGGTTGGCTCGAGGCCGGGAAGAGT GGGAGAGTGCCG	F re-amplify from 65267 overlaps 3’ end of 65270
7020	UBR4	gcgtaatctggcacatcgtatgggtaaGCGGCCGCTCAGGGGACTGAGTT CAACAGGTC	R re-amplify from 65267 overlaps 3 end of prev vector cut Not1
7111	UBR4	AGAGTGCCGCCCTGCAGAATGCCGCCACCAAGTGCAACGGGCTCCTTC	F Mut N4913A
7112	UBR4	GAAGGAGCCCGTTGCACTTGGTGGCGGCATTCTGCAGGGCGGCACTCT	R Mut N4913A
7261	UBR4	CACGTGCTGCATCTGCAGGagGGGATACAAGTTCCAGCCC	F Mut E4843R
7262	UBR4	GGGCTGGAACTTGTATCCCctCCTGCAGATGCAGCACGTG	R Mut E4843R
7735	UBR4	cggggaattcgctagcCTCGACgccaccatgtacccatacgatgtgccagattacgccATGGCGACGAGCGGCGGCGAAGAG	F Mut insert N-ter HA into 65532
7736	UBR4	CTCTTCGCCGCCGCTCGTCGCCATggcgtaatctggcacatcgtatgggtacatggtggcGTCGAGgctagcgaattccccg	R Mut insert N-ter HA into 65532
7813	UBR4	GTCCCACTTCAACATTGTGgcCTACGACTGCCATCTGGC	F Mut H4887A
7814	UBR4	GCCAGATGGCAGTCGTAGgcCACAATGTTGAAGTGGGAC	R Mut H4887A
7819	UBR4	CAACATTGTGcaCTACGACgcCCATCTGGCTGCCGTCAGG	F mut C4890A
7820	UBR4	CCTGACGGCAGCCAGATGGgcGTCGTAGtgCACAATGTTG	R mut C4890A

## Sheet: UBE2A bacterial clones
UBE2A clones
DU68402 pET15b 6HIS TEV UBE2A R7A
Mutagenesis of 65340 with MW7640/7641
DU68431 pET51b 6HIS TEV UBE2A R8A
Mutagenesis of 65340 with MW 7642/7643
DU65538 pET15b 6His TEV UBE2A R11A
Mutagenesis of 65340 with NW7023 NW7024
DU65676 pET15b 6His TEV UBE2A R95A
Mutagenesis of 65340 with NW7289/90
DU65548 pET15b 6His TEV UBE2A S97A
Mutagenesis of 65340 with NW7033/34
DU65678 pET15b 6His TEV UBE2A E62A
Mutagenesis of 65340 with NW7293/94
DU71440 pET15b 6His TEV UBE2A N80S
Mutagenesis of 65340 with NW8533/34
DU66388 pET15b 6His TEV UBE2A isoform 1 S120A
Mutagenesis of 65340 with MW7650/7651
DU65677 pET15b 6His TEV UBE2A K66A
Mutagenesis of 65340 with NW7291/92
DU65539 pET15b 6His TEV UBE2A R71A
Mutagenesis of 65340 with NW7025 NW7026
DU65541 pET15b 6His TEV UBE2A D84A
Mutagenesis of 65340 with NW7029/30
DU65547 pET15b 6His TEV UBE2A S86A
Mutagenesis of 65340 with NW7031/32
DU71784 pET15b 6His TEV UBE2A R7K
Mutagenesis of 65340 with NW9071/72
DU71787 pET15b 6His TEV UBE2A R7K R11K
Mutagenesis of 65340 with NW9075/76
DU71786 pET15b 6His TEV UBE2A R11K
Mutagenesis of 65340 with NW9073/74
DU68405 pET15b 6HIS TEV UBE2A L106A
Mutagenesis of 65340 with MW7648/7649
MW7640	ATGTCCACCCCGGCTCGGGCGCGCCTCATGCGGGACTTC		F MUT UBE2A R7A
MW7641	GAAGTCCCGCATGAGGCGCGCCCGAGCCGGGGTGGACAT		R MUT UBE2A R7A
MW7642	TCCACCCCGGCTCGGCGGGCGCTCATGCGGGACTTCAAG		F MUT UBE2A R8A
MW7643	CTTGAAGTCCCGCATGAGCGCCCGCCGAGCCGGGGTGGA		R MUT UBE2A R8A
MW7648	TATGATGTGTCTTCCATTGCAACATCCATACAGTCTCTG		F MUT UBE2A L106A
MW7649	CAGAGACTGTATGGATGTTGCAATGGAAGACACATCATA		R MUT UBE2A L106A
MW7650	GATGAACCCAATCCCAATGCTCCAGCAAACAGCCAGGCT		F MUT UBE2A S120A
MW7651	AGCCTGGCTGTTTGCTGGAGCATTGGGATTGGGTTCATC		R MUT UBE2A S120A
7023	UBE2A	CGGCTCGGCGGCGCCTCATGgcGGACTTCAAGAGGTTGCAGG	F Mut Arg11Ala
7024	UBE2A	CCTGCAACCTCTTGAAGTCCgcCATGAGGCGCCGCCGAGCCG	R Mut Arg11Ala
7025	UBE2A	CCAAATAAACCACCTACAGTTgcATTTGTCTCTAAGATGTTCCA	F Mut Arg71Ala
7026	UBE2A	TGGAACATCTTAGAGACAAATgcAACTGTAGGTGGTTTATTTGG	R Mut Arg71Ala
7029	UBE2A	CATCCAAATGTCTATGCAGcTGGTAGTATATGTCTGGAC	F Mut Asp84Ala
7030	UBE2A	GTCCAGACATATACTACCAgCTGCATAGACATTTGGATG	R Mut Asp84Ala
7031	UBE2A	CAAATGTCTATGCAGATGGTgcTATATGTCTGGACATACTTC	F Mut Ser86Ala
7032	UBE2A	GAAGTATGTCCAGACATATAgcACCATCTGCATAGACATTTG	R Mut Ser86Ala
7033	UBE2A	GACATACTTCAGAACCGTTGGgcTCCAACCTATGATGTGTCTTC	F Mut Ser97Ala
7034	UBE2A	GAAGACACATCATAGGTTGGAgcCCAACGGTTCTGAAGTATGTC	R Mut Ser97Ala
7289	UBE2A	CTGGACATACTTCAGAACgcTTGGAGTCCAACCTATGA	F Mut R95A
7290	UBE2A	TCATAGGTTGGACTCCAAgcGTTCTGAAGTATGTCCAG	R Mut R95A
7291	UBE2A	CACTGAAGAATATCCAAATgcACCACCTACAGTTAGATTT	F Mut K66A
7292	UBE2A	AAATCTAACTGTAGGTGGTgcATTTGGATATTCTTCAGTG	R Mut K66A
7293	UBE2A	CAATAGAATTCACTGAAGcATATCCAAATAAACCACC	F Mut E62A
7294	UBE2A	GGTGGTTTATTTGGATATgCTTCAGTGAATTCTATTG	R Mut E62A
8533	UBE2A	GTCTCTAAGATGTTCCATCCATcTGTCTATGCAGATGGTAGTATATG	F Mut N80S
8534	UBE2A	CATATACTACCATCTGCATAGACAgATGGATGGAACATCTTAGAGAC	R Mut N80S
9071	UBE2A	gatctATGTCCACCCCGGCTCGGaaGCGCCTCATGCGGGACTTCAAGAG	F Mut R7K
9072	UBE2A	CTCTTGAAGTCCCGCATGAGGCGCttCCGAGCCGGGGTGGACATagatc	R Mut R7K
9073	UBE2A	CCCGGCTCGGCGGCGCCTCATGaaGGACTTCAAGAGGTTGCAGGAG	F Mut R11K
9074	UBE2A	CTCCTGCAACCTCTTGAAGTCCttCATGAGGCGCCGCCGAGCCGGG	R Mut R11K
9075	UBE2A	gatctATGTCCACCCCGGCTCGGaaGCGCCTCATGaaGGACTTCAAGAGGTTGCAGGAGGATC	F Mut R7K R11K
9076	UBE2A	GATCCTCCTGCAACCTCTTGAAGTCCttCATGAGGCGCttCCGAGCCGGGGTGGACATagatc	R Mut R7K R11K
